# Supplementary material for: A new species and new records of the leafhopper genus Taperus Li & Wang, 1994 (Hemiptera,Cicadellidae, Evacanthinae) from China
Source: Zookeys. 2011 Jul 25;(120):1–8. doi: 10.3897/zookeys.120.1373 (PMC3192441; doi:10.3897/zookeys.120.1373)
Supplement: XML Treatment for Taperus [file zookeys.120.1373-treatment1.xml]

<!DOCTYPE tp:taxon-treatment
  PUBLIC "-//TaxonX//DTD Taxonomic Treatment Publishing DTD v0 20100105//EN" "tax-treatment-NSO.dtd">
<tp:taxon-treatment xmlns:tp="http://www.plazi.org/taxpub"><tp:treatment-meta><mixed-citation publication-type="journal"><person-group><name><surname>Li</surname><given-names>Yu-jian</given-names></name><name><surname>Li</surname><given-names>Zi-zhong</given-names></name></person-group><article-title>A new species and new records of the leafhopper genus <italic>Taperus</italic> Li &amp; Wang, 1994 (Hemiptera,Cicadellidae, Evacanthinae) from China</article-title><source>Zookeys</source><day>25</day><month>7</month><year>2011</year><volume>2011</volume><issue>120</issue><fpage>1</fpage><lpage>8</lpage><pub-id pub-id-type="doi">10.3897/zookeys.120.1373</pub-id></mixed-citation></tp:treatment-meta><tp:nomenclature><tp:taxon-name>
                        <tp:taxon-name-part taxon-name-part-type="genus">Taperus</tp:taxon-name-part>
                        <object-id xmlns:xlink="http://www.w3.org/1999/xlink" xlink:type="simple">http://species-id.net/wiki/Taperus</object-id>
                    </tp:taxon-name><tp:taxon-authority>Li &amp; Wang</tp:taxon-authority><tp:nomenclature-citation-list><tp:nomenclature-citation><tp:taxon-name>Taperus</tp:taxon-name><comment><xref ref-type="bibr" rid="B5">Li and Wang 1994</xref>: 374</comment></tp:nomenclature-citation></tp:nomenclature-citation-list></tp:nomenclature><tp:treatment-sec sec-type="Type species"><title>Type species.</title><p> <italic><tp:taxon-name>Taperus fasciatus</tp:taxon-name></italic> Li &amp; Wang.
                    </p></tp:treatment-sec><tp:treatment-sec sec-type="Diagnosis"><title>Diagnosis.</title><p> <italic><tp:taxon-name>Taperus</tp:taxon-name></italic> is similar to <italic><tp:taxon-name>Onukia</tp:taxon-name></italic> Matsumura, it differs from this genus in having the median longitudinal carina of vertex very weak, nearly indistinct; area between median carina and submarginal carina of vertex nearly flat rather than concave and male pygofer with rows or groups of stout spine-like macrosetae marginally.
                    </p><p>For detailed generic description see <xref ref-type="bibr" rid="B10">Zhang et al. (2010)</xref>.
                    </p></tp:treatment-sec><tp:treatment-sec sec-type="Key to species of the genus Taperus"><title>Key to species of the genus <italic><tp:taxon-name>Taperus</tp:taxon-name></italic> Li &amp; Wang based on male adults
                    </title><table-wrap content-type="key" position="anchor" orientation="portrait"><table><tbody><tr><td rowspan="1" colspan="1">1</td><td rowspan="1" colspan="1">Aedeagal shaft with a triangular posterior process in lateral view; foot-like apical process of style with apex very long and slender</td><td rowspan="1" colspan="1">2</td></tr><tr><td rowspan="1" colspan="1">–</td><td rowspan="1" colspan="1">Aedeagal shaft not or slightly developed posteriorly near base in lateral view; foot-like apical process of style with apex short and robust</td><td rowspan="1" colspan="1">4</td></tr><tr><td rowspan="1" colspan="1">2</td><td rowspan="1" colspan="1">Male pygofer longer than wide, with apical half distinctly narrowed in lateral view</td><td rowspan="1" colspan="1">3</td></tr><tr><td rowspan="1" colspan="1">–</td><td rowspan="1" colspan="1">Male pygofer nearly discoidal in lateral view</td><td rowspan="1" colspan="1"><italic><tp:taxon-name>Taperus apicalis</tp:taxon-name></italic> Li &amp; Wang</td></tr><tr><td rowspan="1" colspan="1">3</td><td rowspan="1" colspan="1">Male pygofer with a row of long spine-like macrosetae on dorsal margin</td><td rowspan="1" colspan="1"><italic><tp:taxon-name>Taperus bannaensis</tp:taxon-name></italic> Zhang, Zhang &amp; Wei</td></tr><tr><td rowspan="1" colspan="1">–</td><td rowspan="1" colspan="1">Male pygofer with short thick macrosetae at apex</td><td rowspan="1" colspan="1"><italic><tp:taxon-name>Taperus fasciatus</tp:taxon-name></italic> Li &amp; Wang</td></tr><tr><td rowspan="1" colspan="1">4</td><td rowspan="1" colspan="1">Male pygofer with apex truncate in lateral view</td><td rowspan="1" colspan="1">5</td></tr><tr><td rowspan="1" colspan="1">–</td><td rowspan="1" colspan="1">Male pygofer distinctly narrowed apically with apex rounded in lateral view</td><td rowspan="1" colspan="1">6</td></tr><tr><td rowspan="1" colspan="1">5</td><td rowspan="1" colspan="1">Male pygofer somewhat rectangular in lateral view; style elongate</td><td rowspan="1" colspan="1"><italic><tp:taxon-name>Taperus flavifrons</tp:taxon-name></italic> (Matsumura)</td></tr><tr><td rowspan="1" colspan="1">–</td><td rowspan="1" colspan="1">Male pygofer nearly quadrangular in lateral view; style short</td><td rowspan="1" colspan="1"><italic><tp:taxon-name>Taperus quadragulatus</tp:taxon-name></italic> Zhang, Zhang &amp; Wei</td></tr><tr><td rowspan="1" colspan="1">6</td><td rowspan="1" colspan="1">Apex of aedeagus with processes</td><td rowspan="1" colspan="1">7    <!--PageBreak--></td></tr><tr><td rowspan="1" colspan="1">–</td><td rowspan="1" colspan="1">Apex of aedeagus without processes</td><td rowspan="1" colspan="1"><italic><tp:taxon-name>Taperus luchunensis</tp:taxon-name></italic> Zhang, Zhang &amp; Wei</td></tr><tr><td rowspan="1" colspan="1">7</td><td rowspan="1" colspan="1">Apex of aedeagus with three spine-like processes on dorsal margin and four pairs of spine-like process on ventral margin</td><td rowspan="1" colspan="1"><italic><tp:taxon-name>Taperus albivittatus</tp:taxon-name></italic> Li &amp; Wang</td></tr><tr><td rowspan="1" colspan="1">–</td><td rowspan="1" colspan="1">Apex of aedeagus with two retrorse spine-like processes on dorsal margin and one big spine-like process on dorsal margin subapically (<xref ref-type="fig" rid="F2">Figs 4, 5</xref>)
                                    </td><td rowspan="1" colspan="1"><italic><tp:taxon-name>Taperus daozhenensis</tp:taxon-name></italic> sp. n.</td></tr></tbody></table></table-wrap></tp:treatment-sec><tp:treatment-sec><!--Section generated to contain objects referenced in tp:taxon-treatment.--><fig id="F2" position="float" orientation="portrait"><label>Figures 3–7. </label><caption><p><italic><tp:taxon-name>Taperus Daozhenensis</tp:taxon-name></italic> sp. n. <bold>3</bold> Male pygofer, lateral view <bold>4</bold> Aedeagus, lateral view <bold>5</bold> Aedeagus, ventral view <bold>6</bold> style and connective <bold>7</bold> Subgenital plate.</p></caption><graphic xmlns:xlink="http://www.w3.org/1999/xlink" xlink:href="ZooKeys-120-001-g002.jpg" position="float" orientation="portrait" xlink:type="simple"/></fig></tp:treatment-sec><ref-list><ref id="B5"><mixed-citation xmlns:xlink="http://www.w3.org/1999/xlink" xlink:type="simple"><person-group><name name-style="western"><surname>Li</surname><given-names>ZZ</given-names></name><name name-style="western"><surname>Wang</surname><given-names>LM</given-names></name></person-group> (<year>1994</year>)<article-title> A new genus and three new species of the tribe Evacanthini (Insecta: Homoptera: Cicadellidae) with a key to the genera and a list of species occurring in China.</article-title><source>Journal of Natrual Histroy </source><volume>28</volume>: <fpage>373</fpage>-<lpage>382</lpage>. <ext-link ext-link-type="uri" xlink:href="http://dx.doi.org/10.1080/00222939400770161" xlink:type="simple">doi:10.1080/00222939400770161</ext-link></mixed-citation></ref><ref id="B10"><mixed-citation xmlns:xlink="http://www.w3.org/1999/xlink" xlink:type="simple"><person-group><name name-style="western"><surname>Zhang</surname><given-names>XM</given-names></name><name name-style="western"><surname>Zhang</surname><given-names>YL</given-names></name><name name-style="western"><surname>Wei</surname><given-names>C</given-names></name></person-group> (<year>2010</year>)<article-title> Review of the leafhopper genus <italic>Taperus</italic> Li &amp; Wang (Hemiptera: Cicadellidae: Evacanthinae) from China, with description of three new species.</article-title><source>Zootaxa</source><volume>2721</volume>: <fpage>39</fpage>–<lpage>46</lpage>.</mixed-citation></ref></ref-list></tp:taxon-treatment>
