# Supplementary material for: A new species and new records of the leafhopper genus Taperus Li & Wang, 1994 (Hemiptera,Cicadellidae, Evacanthinae) from China
Source: Zookeys. 2011 Jul 25;(120):1–8. doi: 10.3897/zookeys.120.1373 (PMC3192441; doi:10.3897/zookeys.120.1373)
Supplement: XML Treatment for Taperus flavifrons [file zookeys.120.1373-treatment5.xml]

<!DOCTYPE tp:taxon-treatment
  PUBLIC "-//TaxonX//DTD Taxonomic Treatment Publishing DTD v0 20100105//EN" "tax-treatment-NSO.dtd">
<tp:taxon-treatment xmlns:tp="http://www.plazi.org/taxpub"><tp:treatment-meta><mixed-citation publication-type="journal"><person-group><name><surname>Li</surname><given-names>Yu-jian</given-names></name><name><surname>Li</surname><given-names>Zi-zhong</given-names></name></person-group><article-title>A new species and new records of the leafhopper genus <italic>Taperus</italic> Li &amp; Wang, 1994 (Hemiptera,Cicadellidae, Evacanthinae) from China</article-title><source>Zookeys</source><day>25</day><month>7</month><year>2011</year><volume>2011</volume><issue>120</issue><fpage>1</fpage><lpage>8</lpage><pub-id pub-id-type="doi">10.3897/zookeys.120.1373</pub-id></mixed-citation></tp:treatment-meta><tp:nomenclature><tp:taxon-name>
                        <tp:taxon-name-part taxon-name-part-type="genus">Taperus</tp:taxon-name-part>
                        <tp:taxon-name-part taxon-name-part-type="species">flavifrons</tp:taxon-name-part>
                    <object-id xmlns:xlink="http://www.w3.org/1999/xlink" xlink:type="simple">http://species-id.net/wiki/Taperus_flavifrons</object-id>
                    </tp:taxon-name><tp:taxon-authority>(Matsumura)</tp:taxon-authority><tp:nomenclature-citation-list><tp:nomenclature-citation><tp:taxon-name>Onukia flavifrons</tp:taxon-name><comment><xref ref-type="bibr" rid="B8">Matsumura, 1912</xref>: 45</comment></tp:nomenclature-citation><tp:nomenclature-citation><tp:taxon-name>Taperus flavifrons</tp:taxon-name><comment>(Matsumura); <xref ref-type="bibr" rid="B10">Zhang et al. 2010</xref>: 39</comment></tp:nomenclature-citation></tp:nomenclature-citation-list></tp:nomenclature><tp:treatment-sec sec-type="Distribution"><title>Distribution.</title><p>China (Hainan, Taiwan); Japan.</p></tp:treatment-sec><tp:treatment-sec sec-type="Hosts"><title>Hosts.</title><p>Unknown.</p></tp:treatment-sec><tp:treatment-sec sec-type="Material examined"><title>Material examined.</title><p>2♂♂: CHINA, Hainan: Wuzhishan, 13~15 July 2007, coll. Zhang Bin; 1♂: CHINA, Hainan: Wuzhishan, 13~15 July 2007, coll. Li Yujian; 1♂: CHINA, Hainan: Diaoluoshan, 16~18 July 2007, coll. Zhang Bin; 1♀: CHINA, Hainan: Wuzhishan, 13~15 July 2007, coll. Zhang Hui; 1♀: CHINA, Hainan: Wuzhishan, 13~15 July 2007, coll. Song Yuehua; 1♀: CHINA, Hainan: Diaoluoshan, 16~18 July 2007, coll. Zhang Hui; 1♀: CHINA, Hainan: Diaoluoshan, 16~18 July 2007, coll. Zhang Bin.</p></tp:treatment-sec><ref-list><ref id="B8"><mixed-citation xmlns:xlink="http://www.w3.org/1999/xlink" xlink:type="simple"><person-group><name name-style="western"><surname>Matsumura</surname><given-names>S</given-names></name></person-group> (<year>1912</year>)<article-title> Die Cicadinen Japans II.</article-title><source>Annotationes Zoologicae Japonenses </source><volume>8</volume>: <fpage>15</fpage>-<lpage>51</lpage>.</mixed-citation></ref><ref id="B10"><mixed-citation xmlns:xlink="http://www.w3.org/1999/xlink" xlink:type="simple"><person-group><name name-style="western"><surname>Zhang</surname><given-names>XM</given-names></name><name name-style="western"><surname>Zhang</surname><given-names>YL</given-names></name><name name-style="western"><surname>Wei</surname><given-names>C</given-names></name></person-group> (<year>2010</year>)<article-title> Review of the leafhopper genus <italic>Taperus</italic> Li &amp; Wang (Hemiptera: Cicadellidae: Evacanthinae) from China, with description of three new species.</article-title><source>Zootaxa</source><volume>2721</volume>: <fpage>39</fpage>–<lpage>46</lpage>.</mixed-citation></ref></ref-list></tp:taxon-treatment>
