# Supplementary material for: A new species and new records of the leafhopper genus Taperus Li & Wang, 1994 (Hemiptera,Cicadellidae, Evacanthinae) from China
Source: Zookeys. 2011 Jul 25;(120):1–8. doi: 10.3897/zookeys.120.1373 (PMC3192441; doi:10.3897/zookeys.120.1373)
Supplement: XML Treatment for Taperus bannaensis [file zookeys.120.1373-treatment6.xml]

<!DOCTYPE tp:taxon-treatment
  PUBLIC "-//TaxonX//DTD Taxonomic Treatment Publishing DTD v0 20100105//EN" "tax-treatment-NSO.dtd">
<tp:taxon-treatment xmlns:tp="http://www.plazi.org/taxpub"><tp:treatment-meta><mixed-citation publication-type="journal"><person-group><name><surname>Li</surname><given-names>Yu-jian</given-names></name><name><surname>Li</surname><given-names>Zi-zhong</given-names></name></person-group><article-title>A new species and new records of the leafhopper genus <italic>Taperus</italic> Li &amp; Wang, 1994 (Hemiptera,Cicadellidae, Evacanthinae) from China</article-title><source>Zookeys</source><day>25</day><month>7</month><year>2011</year><volume>2011</volume><issue>120</issue><fpage>1</fpage><lpage>8</lpage><pub-id pub-id-type="doi">10.3897/zookeys.120.1373</pub-id></mixed-citation></tp:treatment-meta><tp:nomenclature><tp:taxon-name>
                        <tp:taxon-name-part taxon-name-part-type="genus">Taperus</tp:taxon-name-part>
                        <tp:taxon-name-part taxon-name-part-type="species">bannaensis</tp:taxon-name-part>
                    <object-id xmlns:xlink="http://www.w3.org/1999/xlink" xlink:type="simple">http://species-id.net/wiki/Taperus_bannaensis</object-id>
                    </tp:taxon-name><tp:taxon-authority>Zhang, Zhang &amp; Wei</tp:taxon-authority><tp:nomenclature-citation-list><tp:nomenclature-citation><tp:taxon-name>Taperus bannaensis</tp:taxon-name><comment><xref ref-type="bibr" rid="B10">Zhang et al. 2010</xref>: 44</comment></tp:nomenclature-citation></tp:nomenclature-citation-list></tp:nomenclature><tp:treatment-sec sec-type="Distribution"><title>Distribution.</title><p>China (Yunnan, Hainan).</p></tp:treatment-sec><tp:treatment-sec sec-type="Hosts"><title>Hosts.</title><p>Unknown.</p></tp:treatment-sec><tp:treatment-sec sec-type="Material examined"><title>Material examined.</title><p>1♂: CHINA, Hainan: Limuling, 23 May 1997, coll. Yang Maofa.</p></tp:treatment-sec><ref-list><ref id="B10"><mixed-citation xmlns:xlink="http://www.w3.org/1999/xlink" xlink:type="simple"><person-group><name name-style="western"><surname>Zhang</surname><given-names>XM</given-names></name><name name-style="western"><surname>Zhang</surname><given-names>YL</given-names></name><name name-style="western"><surname>Wei</surname><given-names>C</given-names></name></person-group> (<year>2010</year>)<article-title> Review of the leafhopper genus <italic>Taperus</italic> Li &amp; Wang (Hemiptera: Cicadellidae: Evacanthinae) from China, with description of three new species.</article-title><source>Zootaxa</source><volume>2721</volume>: <fpage>39</fpage>–<lpage>46</lpage>.</mixed-citation></ref></ref-list></tp:taxon-treatment>
