# Supplementary material for: A new species and new records of the leafhopper genus Taperus Li & Wang, 1994 (Hemiptera,Cicadellidae, Evacanthinae) from China
Source: Zookeys. 2011 Jul 25;(120):1–8. doi: 10.3897/zookeys.120.1373 (PMC3192441; doi:10.3897/zookeys.120.1373)
Supplement: XML Treatment for Taperus daozhenensis [file zookeys.120.1373-treatment9.xml]

<!DOCTYPE tp:taxon-treatment
  PUBLIC "-//TaxonX//DTD Taxonomic Treatment Publishing DTD v0 20100105//EN" "tax-treatment-NSO.dtd">
<tp:taxon-treatment xmlns:tp="http://www.plazi.org/taxpub"><tp:treatment-meta><mixed-citation publication-type="journal"><person-group><name><surname>Li</surname><given-names>Yu-jian</given-names></name><name><surname>Li</surname><given-names>Zi-zhong</given-names></name></person-group><article-title>A new species and new records of the leafhopper genus <italic>Taperus</italic> Li &amp; Wang, 1994 (Hemiptera,Cicadellidae, Evacanthinae) from China</article-title><source>Zookeys</source><day>25</day><month>7</month><year>2011</year><volume>2011</volume><issue>120</issue><fpage>1</fpage><lpage>8</lpage><pub-id pub-id-type="doi">10.3897/zookeys.120.1373</pub-id></mixed-citation></tp:treatment-meta><tp:nomenclature><tp:taxon-name>
                        <tp:taxon-name-part taxon-name-part-type="genus">Taperus</tp:taxon-name-part>
                        <tp:taxon-name-part taxon-name-part-type="species">daozhenensis</tp:taxon-name-part>
                    <object-id xmlns:xlink="http://www.w3.org/1999/xlink" xlink:type="simple">urn:lsid:zoobank.org:act:35578DE4-6CF7-4389-B007-F306E375AE90</object-id>
                    <object-id xmlns:xlink="http://www.w3.org/1999/xlink" xlink:type="simple">http://species-id.net/wiki/Taperus_daozhenensis</object-id>
                    </tp:taxon-name><tp:taxon-status xmlns:xlink="http://www.w3.org/1999/xlink" xlink:type="simple">sp. n.</tp:taxon-status><xref ref-type="fig" rid="F1">Figs 1</xref><xref ref-type="fig" rid="F2">–7</xref></tp:nomenclature><tp:treatment-sec sec-type="Measurements"><title>Measurements.</title><p> ♂: body length: 6.0 mm; head width (incl. eyes): 1.1mm; head length: 0.8mm.</p><p>Vertex, pronotum and scutellum dark brown; pale median longitudinal band yellow, extending from apex of vertex to posterior margin of pronotum (<xref ref-type="fig" rid="F1">Figs 1, 2</xref>). Face nearly pale yellow (<xref ref-type="fig" rid="F1">Figs 1, 2</xref>). Forewing (<xref ref-type="fig" rid="F1">Figs 1, 2</xref>) dark brown, with nearly white and transparent plaque in middle of costal area.
                    </p><p>Male pygofer (<xref ref-type="fig" rid="F1">Fig. 3</xref>) nearly triangular in lateral view, row of long macrosetae at end of dorsal and ventral margin. Apex of foot-like apical process of style very long and slender, about one third length of style (<xref ref-type="fig" rid="F2">Fig. 6</xref>). Aedeagal shaft, recurved dorsally, expanded distally in lateral view, broadly rounded apically with pair of retrorse spine-like processes on dorsal margin subapically and one big spine-like process on dorsal margin near base (<xref ref-type="fig" rid="F2">Figs 4, 5</xref>).
                    </p><p>Other characteristics are as shown in <xref ref-type="fig" rid="F1">Figs 1</xref><xref ref-type="fig" rid="F2">–7</xref>.
                    </p></tp:treatment-sec><tp:treatment-sec sec-type="Type Material"><title>Type Material.</title><p>Holotype: ♂, China: Guizhou: Daozhen, 17~22 August 2004, coll. Yang Maofa; Paratypes: 2♂♂, China: Guizhou: Daozhen, 17~22 August 2004, coll. Yang Maofa.</p></tp:treatment-sec><tp:treatment-sec sec-type="Etymology"><title>Etymology.</title><p>The species is named after the locality of the type specimens, Daozhen county.</p></tp:treatment-sec><tp:treatment-sec sec-type="Remarks"><title>Remarks.</title><p>This species resembles <italic><tp:taxon-name>Taperus albivittatus</tp:taxon-name></italic> Li &amp; Wang, from which it is distinguished by: aedeagus with pair of subapical retrorse spine-like processes dorsally and<!--PageBreak--> one big spine-like process on dorsal margin near base. Apex of aedeagusof <italic><tp:taxon-name>Taperus albivittatus</tp:taxon-name></italic> has three spine-like processes on dorsal margin and four pairs of spine-like process on ventral margin.
                    </p><fig id="F1" position="float" orientation="portrait"><label>Figures 1–2. </label><caption><p><italic><tp:taxon-name>Taperus daozhenensis</tp:taxon-name></italic> sp. n. <bold>1–2</bold> Male, dorsal view and lateral view.</p></caption><graphic xmlns:xlink="http://www.w3.org/1999/xlink" xlink:href="ZooKeys-120-001-g001.jpg" position="float" orientation="portrait" xlink:type="simple"/></fig><fig id="F2" position="float" orientation="portrait"><label>Figures 3–7. </label><caption><p><italic><tp:taxon-name>Taperus Daozhenensis</tp:taxon-name></italic> sp. n. <bold>3</bold> Male pygofer, lateral view <bold>4</bold> Aedeagus, lateral view <bold>5</bold> Aedeagus, ventral view <bold>6</bold> style and connective <bold>7</bold> Subgenital plate.</p></caption><graphic xmlns:xlink="http://www.w3.org/1999/xlink" xlink:href="ZooKeys-120-001-g002.jpg" position="float" orientation="portrait" xlink:type="simple"/></fig></tp:treatment-sec></tp:taxon-treatment>
